# Supplementary material for: De Novo Lipogenesis-Related Monounsaturated Fatty Acids in the Blood Are Associated with Cardiovascular Risk Factors in HFpEF Patients
Source: J Clin Med. 2023 Jul 27;12(15):4938. doi: 10.3390/jcm12154938 (PMC10419368; doi:10.3390/jcm12154938)
Supplement: Supplementary file 1 [file jcm-12-04938-s001.zip]

Archive with 1 entries (1 files):
- jcm-2525047-supplementary.pdf
